# Supplementary material for: Transcriptomic Changes Induced by Deletion of Transcriptional Regulator GCR2 on Pentose Sugar Metabolism in Saccharomyces cerevisiae
Source: Front Bioeng Biotechnol. 2021 Mar 25;9:654177. doi: 10.3389/fbioe.2021.654177 (PMC8027353; doi:10.3389/fbioe.2021.654177)
Supplement: Supplementary Table 1 — SNPs unique to YSX3 relative to L2612. [file Table_1.XLSX]

## Sheet: Sheet1
Chromosome	Region	Name	Reference position	Variant type	Reference	Allele variants	Counts	Coverage	Frequencies	Probability	Forward read count	Reverse read count	Forward/reverse balance	Average quality	Control count	Control coverage	Control frequency	Coding region change	Amino acid change	Non-synonymous
V	233061	SNV	233061	SNV	C	A	171	172	99.4	100	95	80	0.46	34.5	1	154	0.6	YER041W:c.601C>A	YER041W:p.Leu201Met	Yes
XIV	265921	SNV	265921	SNV	C	A	169	172	98.3	100	83	89	0.48	34.6	0	131	0	YNL199C:c.610G>T	YNL199C:p.Glu204*	Yes
XII	350819..350831	MNV	350819	MNV	TCGTTTTCATTAT	-/CTTT	41579	13	84.6/7.7	91.86	41518	36557	0.18/0.00	30.8/36.8	17/0	21	81.0/0.0	YLR106C:c.[12908_12920delATAATGAAAACGA];[12908_12920delATAATGAAAACGAinsAAAG]	YLR106C:p.[Asp4303fs];[Asp4303_Asp4307delinsGluSer]	Yes
XI	451580..451585	MNV	451580	MNV	CGAACA	-/GAAC/GCA/GAA/GA	278/1/1/1/1	359	77.4/0.3/0.3/0.3/0.3	100	136/0/0/0/1	142/1/1/1/0	0.49/0.00/0.00/0.00/0.00	33.7/21.8/16.0/27.2/32.2	200/0/0/3/0	265	75.5/0.0/0.0/1.1/0.0	YKR007W:c.[147_152delCGAACA];[147_152delCGAACAinsGAAC];[147_152delCGAACAinsGCA];[147_152delCGAACAinsGAA];[147_152delCGAACAinsGA]	YKR007W:p.[His49_Gln51delinsGln];[His49fs];[His49_Gln51delinsGlnGln];[His49_Gln51delinsGlnLys];[His49fs]	Yes
VII	379183..379188	MNV	379183	MNV	GCAGCA	-/GCAGCA/C	112/30/1	147	76.2/20.4/0.7	99.61	52/15/1	60/15/0	0.46/0.50/0.00	28.9/31.3/23.7	72/32/0	107	67.3/29.9/0.0	YGL066W:c.[1575_1580delGCAGCA];[=];[1575_1580delGCAGCAinsC]	YGL066W:p.[Gln525_His527delinsHis];[=];[Gln525fs]	Yes
VII	567448..567449	MNV	567448	MNV	GA	GA/TG/GG	204/64/1	269	75.8/23.8/0.4	100	107/12/0	97/52/1	0.48/0.19/0.00	34.9/37.2/24.0	140/44/0	185	75.7/23.8/0.0	YGR038C-B:c.[=];[19_20delTCinsCA];[19_20delTCinsCC]; YGR038C-A:c.[=];[19_20delTCinsCA];[19_20delTCinsCC]	YGR038C-B:p.[=];[Ser7His];[Ser7Pro]; YGR038C-A:p.[=];[Ser7His];[Ser7Pro]	Yes
XIII	53771^53772	InDel	53772	InDel	-	GAACTG/G/GAAC	172/7/2	229	75.1/3.1/0.9	99.99	99/7/1	73/0/1	0.42/0.00/0.50	34.8/25.5/33.3	117/2/0	142	82.4/1.4/0.0	YML109W:c.[2132_2133insGAACTG];[2132_2133insG];[2132_2133insGAAC]	YML109W:p.[Val711delinsValAsnCys];[Val711fs];[Val711fs]	Yes
II	746374..746380	MNV	746374	MNV	GCAATCT	-/GCAATCT/CTCT/AATCT/ATC	128/41/1/1/1	173	74.0/23.7/0.6/0.6/0.6	100	68/26/0/0/0	60/15/1/1/1	0.47/0.37/0.00/0.00/0.00	35.1/35.5/29.3/27.4/16.4	79/23/0/0/0	104	76.0/22.1/0.0/0.0/0.0	YBR272C:c.[1424_1430delAGATTGC];[=];[1424_1430delAGATTGCinsAGAG];[1424_1430delAGATTGCinsAGATT];[1424_1430delAGATTGCinsGAT]	YBR272C:p.[Lys475fs];[=];[Lys475_Ala477delinsLysArg];[Lys475fs];[Lys475fs]	Yes
VII	953968^953969	InDel	953969	InDel	-	AAT/-/AA	130/45/1	176	73.9/25.6/0.6	100	69/24/0	61/21/1	0.47/0.47/0.00	36.2/32.7/27.7	111/29/0	140	79.3/20.7/0.0	YGR232W:c.[9_10insAAT];[=];[9_10insAA]	YGR232W:p.[Asn3_Tyr4insAsn];[=];[Tyr4fs]	Yes
III	18469^18470	InDel	18470	InDel	-	TGAACC/-/TGA	165/54/1	224	73.7/24.1/0.4	100	96/28/0	69/26/1	0.42/0.48/0.00	34.2/33.7/34.0	114/43/1	161	70.8/26.7/0.6	YCL063W:c.[1180_1181insTGAACC];[=];[1180_1181insTGA]	YCL063W:p.[His394delinsLeuAsnHis];[=];[His394delinsLeuAsn]	Yes
VII	429808^429809	InDel	429809	InDel	-	TAC/-/TA	140/44/2	190	73.7/23.2/1.1	99.63	76/26/1	64/18/1	0.46/0.41/0.50	34.5/31.1/21.7	108/42/0	152	71.1/27.6/0.0	YGL036W:c.[1208_1209insTAC];[=];[1208_1209insTA]	YGL036W:p.[Thr403delinsThrThr];[=];[Thr403fs]	Yes
XI	126224^126225	InDel	126225	InDel	-	-/AGGATG/AGGA	257/94/1	353	72.8/26.6/0.3	100	128/47/0	129/47/1	0.50/0.50/0.00	31.7/35.4/25.8	240/77/1	323	74.3/23.8/0.3	YKL172W:c.[=];[466_467insAGGATG];[466_467insAGGA]	YKL172W:p.[=];[Val156delinsGluAspVal];[Val156fs]	Yes
VII	430884^430885	InDel	430885	InDel	-	AGC/-/AG	138/51/1	191	72.3/26.7/0.5	100	63/21/0	75/30/1	0.46/0.41/0.00	34.4/32.5/23.0	126/37/0	165	76.4/22.4/0.0	YGL036W:c.[2284_2285insAGC];[=];[2284_2285insAG]	YGL036W:p.[Pro762delinsGlnPro];[=];[Pro762fs]	Yes
XIII	65950..65955	MNV	65950	MNV	GTTGTT	-/GTTGTT/TTGTT	124/46/1	174	71.3/26.4/0.6	100	79/20/0	45/26/1	0.36/0.43/0.00	34.0/33.6/40.5	80/30/1	120	66.7/25.0/0.8	YML103C:c.[1595_1600delAACAAC];[=];[1595_1600delAACAACinsAACAA]	YML103C:p.[Lys532_Gln534delinsLys];[=];[Lys532fs]	Yes
VIII	144528^144529	InDel	144529	InDel	-	-/AGCAGCAGCAGC/AGCAGCAGC	103/41/1	145	71.0/28.3/0.7	100	56/14/0	47/27/1	0.46/0.34/0.00	33.3/35.1/40.0	74/36/0	111	66.7/32.4/0.0	YHR020W:c.[=];[533_534insAGCAGCAGCAGC];[533_534insAGCAGCAGC]	YHR020W:p.[=];[Ala178delinsAlaAlaAlaAlaAla];[Ala178delinsAlaAlaAlaAla]	Yes
XII	103690..103691	MNV	103690	MNV	GA	GA/AG/AA	198/78/1	279	71.0/28.0/0.4	100	83/23/0	115/55/1	0.42/0.29/0.00	32.6/31.3/11.0	111/76/0	191	58.1/39.8/0.0	YLL021W:c.[=];[2744_2745delGAinsAG];[2744_2745delGAinsAA]	YLL021W:p.[=];[Gly915Glu];[Gly915Glu]	Yes
XI	144738..144739	MNV	144738	MNV	TT	TT/CC/CT/TC	278/108/4/1	397	70.0/27.2/1.0/0.3	100	137/56/4/0	141/52/0/1	0.49/0.48/0.00/0.00	32.4/32.1/10.9/13.5	204/89/2/0	296	68.9/30.1/0.7/0.0	YKL163W:c.[=];[338_339delTTinsCC];[338_339delTTinsCT];[338_339delTTinsTC]	YKL163W:p.[=];[Val113Ala];[Val113Ala];[=]	Yes
IX	334353..334356	MNV	334353	MNV	ATCT	ATCT/CAAG/ATAT	101/42/1	146	69.2/28.8/0.7	100	49/30/1	52/12/0	0.49/0.29/0.00	34.4/37.0/24.5	105/29/0	137	76.6/21.2/0.0	YIL011W:c.[=];[627_630delATCTinsCAAG];[627_630delATCTinsATAT]	YIL011W:p.[=];[Ser209_Ser210delinsSerLys];[Ser209_Ser210delinsSerTyr]	Yes
VII	394492..394494	MNV	394492	MNV	CGA	-/CGA/CA/GA	109/47/1/1	159	68.6/29.6/0.6/0.6	100	59/18/0/1	50/29/1/0	0.46/0.38/0.00/0.00	31.4/32.4/14.3/10.0	90/28/0/0	118	76.3/23.7/0.0/0.0	YGL058W:c.[507_509delCGA];[=];[507_509delCGAinsCA];[507_509delCGAinsGA]	YGL058W:p.[Asp169_Glu170delinsGlu];[=];[Asp169fs];[Asp169fs]	Yes
XII	645769^645770	InDel	645770	InDel	-	CTCT/-/CT/C/CTC	119/41/12/2/1	176	67.6/23.3/6.8/1.1/0.6	99.3	64/17/7/2/1	55/24/5/0/0	0.46/0.41/0.42/0.00/0.00	33.6/27.8/31.4/27.5/34.0	95/26/7/3/1	134	70.9/19.4/5.2/2.2/0.7	YLR255C:c.[184_185insAGAG];[=];[184_185insAG];[184_185insG];[184_185insGAG]	YLR255C:p.[Lys62fs];[=];[Lys62fs];[Lys62fs];[Lys62delinsArgGlu]	Yes
VII	378040..378045	MNV	378040	MNV	TGATGA	-/TGATGA/G	146/56/1	223	65.5/25.1/0.4	100	80/31/1	66/25/0	0.45/0.45/0.00	33.2/34.5/7.0	113/29/1	165	68.5/17.6/0.6	YGL066W:c.[432_437delTGATGA];[=];[432_437delTGATGAinsG]	YGL066W:p.[Asp144_Asp146delinsAsp];[=];[Asp144fs]	Yes
XIII	169521..169523	MNV	169521	MNV	GTT	-/GTT/TT	104/59/1	168	61.9/35.1/0.6	100	58/25/0	46/34/1	0.44/0.42/0.00	33.8/34.6/32.0	94/45/0	143	65.7/31.5/0.0	YML053C:c.[232_234delAAC];[=];[232_234delAACinsAA]	YML053C:p.[Asn78del];[=];[Asn78fs]	Yes
XII	375382^375383	InDel	375383	InDel	-	GTG/-/G	74/42/2	120	61.7/35.0/1.7	100	39/24/0	35/18/2	0.47/0.43/0.00	34.2/31.7/29.5	60/39/0	102	58.8/38.2/0.0	YLR114C:c.[1856_1857insCAC];[=];[1856_1857insC]	YLR114C:p.[Asp619delinsAspThr];[=];[Asp619fs]	Yes
XIII	175883..175884	MNV	175883	MNV	AT	-/TT/T	139/81/4	228	61.0/35.5/1.8	100	64/28/2	75/53/2	0.46/0.35/0.50	35.4/35.9/30.6	81/52/1	137	59.1/38.0/0.7	YML049C:c.[2422_2423delAT];[2422_2423delATinsAA];[2422_2423delATinsA]	YML049C:p.[Ile808fs];[Ile808Lys];[Ile808fs]	Yes
XII	1031430	MNV	1031430	MNV	G	AGAA/A	137/84	226	60.6/37.2	100	73/35	64/49	0.47/0.42	34.4/32.7	0/47	153	0.0/30.7	YLR449W:c.[597delGinsAGAA];[597G>A]	YLR449W:p.[Glu199delinsGluGlu];[=]	Yes
III	314006..314007	MNV	314006	MNV	AC	AC/TT/TC	193/127/1	324	59.6/39.2/0.3	100	80/23/0	113/104/1	0.41/0.18/0.00	33.5/34.6/22.0	129/110/0	241	53.5/45.6/0.0	YCR107W:c.[=];[117_118delACinsTT];[117_118delACinsTC]	YCR107W:p.[=];[Ala39_Arg40delinsAlaCys];[=]	Yes
XII	103706..103708	MNV	103706	MNV	GAA	AGA/GGG/AGG	161/106/2	274	58.8/38.7/0.7	100	71/41/2	90/65/0	0.44/0.39/0.00	34.4/34.6/19.5	88/90/1	185	47.6/48.6/0.5	YLL021W:c.[2760_2762delGAAinsAGA];[2760_2762delGAAinsGGG];[2760_2762delGAAinsAGG]	YLL021W:p.[Leu920_Asn921delinsLeuAsp];[Leu920_Asn921delinsLeuGly];[Leu920_Asn921delinsLeuGly]	Yes
XVI	144717..144725	MNV	144717	MNV	GGAAACGTC	-/GGAAACGTC/TC/A/C/AC/GGTC	74/48/2/1/1/1/1	131	56.5/36.6/1.5/0.8/0.8/0.8/0.8	100	42/28/0/0/0/1/1	32/20/2/1/1/0/0	0.43/0.42/0.00/0.00/0.00/0.00/0.00	30.4/35.0/12.1/16.3/8.0/22.2/12.9	44/50/0/0/1/0/0	102	43.1/49.0/0.0/0.0/1.0/0.0/0.0	YPL216W:c.[897_905delGGAAACGTC];[=];[897_905delGGAAACGTCinsTC];[897_905delGGAAACGTCinsA];[897_905delGGAAACGTCinsC];[897_905delGGAAACGTCinsAC];[897_905delGGAAACGTCinsGGTC]	YPL216W:p.[Ser299_Ser302delinsSer];[=];[Ser299fs];[Ser299fs];[Ser299fs];[Ser299fs];[Ser299fs]	Yes
X	470178..470180	MNV	470178	MNV	ATA	-/ATA/TA/T	78/53/1/1	139	56.1/38.1/0.7/0.7	100	43/23/0/0	35/30/1/1	0.45/0.43/0.00/0.00	31.9/31.4/28.0/18.0	68/46/0/0	120	56.7/38.3/0.0/0.0	YJR023C:c.[26_28delTAT];[=];[26_28delTATinsTA];[26_28delTATinsA]	YJR023C:p.[Val9_Leu10delinsVal];[=];[Val9fs];[Val9fs]	Yes
XII	132260	MNV	132260	MNV	A	G/AG/A	109/85/1	199	54.8/42.7/0.5	100	57/34/1	52/51/0	0.48/0.40/0.00	31.9/32.9/28.0	67/0/62	132	50.8/0.0/47.0	YLL008W:c.[532A>G];[532delAinsAG];[=]	YLL008W:p.[Lys178Glu];[Lys178fs];[=]	Yes
XIII	908174..908175	MNV	908174	MNV	GT	TC/GT/GC/TT	140/86/3/1	267	52.4/32.2/1.1/0.4	100	67/57/2/1	73/29/1/0	0.48/0.34/0.33/0.00	33.5/30.4/17.7/19.5	132/84/3/0	261	50.6/32.2/1.1/0.0	YMR317W:c.[811_812delGTinsTC];[=];[811_812delGTinsGC];[811_812delGTinsTT]	YMR317W:p.[Val271Ser];[=];[Val271Ala];[Val271Leu]	Yes
III	312298..312299	MNV	312298	MNV	GA	TG/GA/TA	260/235/1	497	52.3/47.3/0.2	100	123/120/0	137/115/1	0.47/0.49/0.00	36.0/35.7/29.5	171/154/0	325	52.6/47.4/0.0	YCR106W:c.[1341_1342delGAinsTG];[=];[1341_1342delGAinsTA]	YCR106W:p.[Ala447_Ser448delinsAlaGly];[=];[=]	Yes
III	312259..312262	MNV	312259	MNV	ATAT	ATAT/G/GTAT	234/206/1	453	51.7/45.5/0.2	100	113/101/0	121/105/1	0.48/0.49/0.00	35.9/34.4/15.3	149/142/0	304	49.0/46.7/0.0	YCR106W:c.[=];[1302_1305delATATinsG];[1302_1305delATATinsGTAT]	YCR106W:p.[=];[Glu434_Tyr435delinsGlu];[=]	Yes
XIII	388700..388713	MNV	388700	MNV	ATATATATATATAT	ATATATATATATAT/-/ATATAT	52/45/1	101	51.5/44.6/1.0	100	22/26/1	30/19/0	0.42/0.42/0.00	35.6/33.9/35.8	43/29/0	78	55.1/37.2/0.0	YMR057C:c.[=];[18_31delATATATATATATAT];[18_31delATATATATATATATinsATATAT]	YMR057C:p.[=];[Thr6fs];[Thr6fs]	Yes
III	311379..311380	MNV	311379	MNV	CG	CG/TA/CA/TG	209/193/2/1	410	51.0/47.1/0.5/0.2	100	105/97/2/0	104/96/0/1	0.50/0.50/0.00/0.00	35.1/33.5/12.0/29.5	154/149/1/0	307	50.2/48.5/0.3/0.0	YCR106W:c.[=];[422_423delCGinsTA];[422_423delCGinsCA];[422_423delCGinsTG]	YCR106W:p.[=];[Ala141Val];[=];[Ala141Val]	Yes
XVI	185416..185421	MNV	185416	MNV	TTGTTG	-/TTGTTG/TTG/TGTTG	75/66/3/1	152	49.3/43.4/2.0/0.7	100	22/25/1/0	53/41/2/1	0.29/0.38/0.33/0.00	33.4/34.0/30.2/35.8	51/47/1/0	102	50.0/46.1/1.0/0.0	YPL190C:c.[2305_2310delCAACAA];[=];[2305_2310delCAACAAinsCAA];[2305_2310delCAACAAinsCAACA]	YPL190C:p.[Gln769_Gln770del];[=];[Gln769_Gln770delinsGln];[Gln769fs]	Yes
XII	252862..252876	MNV	252862	MNV	ACCATCGTCGTCCTC	CTGTTCATCGTCGTCCTC/-/GTCGTCCTC	29/28/1	59	49.2/47.5/1.7	100	37144	20/18/0	0.31/0.36/0.00	34.5/32.3/25.2	29/27/0	59	49.2/45.8/0.0	YLR055C:c.[205_219delGAGGACGACGATGGTinsGAGGACGACGATGAACAG];[205_219delGAGGACGACGATGGT];[205_219delGAGGACGACGATGGTinsGAGGACGAC]	YLR055C:p.[Glu69_Gly73delinsGluAspAspAspGluGln];[Glu69_Gly73del];[Glu69_Gly73delinsGluAspAsp]	Yes
XII	130095..130106	MNV	130095	MNV	TGACTGTGACTG	-/CGACTGTGACTG/GACTGTGACTG/CTGACTG/AGTGACTG/TCTG/GGACTG/G	58/37/2/2/1/1/1/1	124	46.8/29.8/1.6/1.6/0.8/0.8/0.8/0.8	100	28/19/1/2/0/0/1/1	30/18/1/0/1/1/0/0	0.48/0.49/0.50/0.00/0.00/0.00/0.00/0.00	34.1/34.0/29.5/21.3/27.0/22.3/26.6/26.3	51/31/3/0/0/1/0/0	113	45.1/27.4/2.7/0.0/0.0/0.9/0.0/0.0	YLL010C:c.[508_519delCAGTCACAGTCA];[508_519delCAGTCACAGTCAinsCAGTCACAGTCG];[508_519delCAGTCACAGTCAinsCAGTCACAGTC];[508_519delCAGTCACAGTCAinsCAGTCAG];[508_519delCAGTCACAGTCAinsCAGTCACT];[508_519delCAGTCACAGTCAinsCAGA];[508_519delCAGTCACAGTCAinsCAGTCC];[508_519delCAGTCACAGTCAinsC]	YLL010C:p.[Gln170_Ser173del];[=];[Gln170fs];[Gln170fs];[Gln170fs];[Gln170fs];[Gln170_Ser173delinsGlnSer];[Gln170fs]	Yes
IX	334368	MNV	334368	MNV	G	G/AG/T	63/41/31	136	46.3/30.1/22.8	100	34/29/15	29/12/16	0.46/0.29/0.48	32.8/34.7/35.2	95/0/24	121	78.5/0.0/19.8	YIL011W:c.[=];[642delGinsAG];[642G>T]	YIL011W:p.[=];[Lys214fs];[Lys214Asn]	Yes
XII	123506	MNV	123506	MNV	C	T/TTGC/C	75/69/9	163	46.0/42.3/5.5	100	30/24/7	45/45/2	0.40/0.35/0.22	32.8/34.1/29.0	59/0/75	144	41.0/0.0/52.1	YLL013C:c.[1209G>A];[1209delGinsGCAA];[=]	YLL013C:p.[=];[Gln403delinsGlnGln];[=]	Yes
XVI	187345	MNV	187345	MNV	A	A/T/TTCTTCTTCA/TTCTTCA	72/55/35/1	166	43.4/33.1/21.1/0.6	99.13	24/25/17/1	48/30/18/0	0.33/0.45/0.49/0.00	31.3/33.6/34.0/34.6	90/40/0/0	135	66.7/29.6/0.0/0.0	YPL190C:c.[=];[381T>A];[381delTinsTGAAGAAGAA];[381delTinsTGAAGAA]	YPL190C:p.[=];[Asp127Glu];[Asp127delinsAspGluGluGlu];[Asp127delinsAspGluGlu]	Yes
XII	132256	MNV	132256	MNV	G	AGAA/G/A/GAA	83/57/55/2	202	41.1/28.2/27.2/1.0	100	33/26/34/1	50/31/21/1	0.40/0.46/0.38/0.50	32.9/31.9/33.4/28.9	0/101/30/0	133	0.0/75.9/22.6/0.0	YLL008W:c.[528delGinsAGAA];[=];[528G>A];[528delGinsGAA]	YLL008W:p.[Glu176delinsGluGlu];[=];[=];[Glu176fs]	Yes
I	26838..26839	MNV	26838	MNV	AA	GG/GA	34/2	91	37.4/2.2	100	32/2	36557	0.06/0.00	32.6/19.0	114/1	258	44.2/0.4	YAL063C:c.[1130_1131delTTinsCC];[1130_1131delTTinsTC]	YAL063C:p.[Phe377Ser];[=]	Yes
IX	334365..334366	MNV	334365	MNV	CA	TGCA/AT/AA/CA	41/31/29/27	129	31.8/24.0/22.5/20.9	99.32	29/15/18/13	12/16/11/14	0.29/0.48/0.38/0.48	35.4/34.3/35.4/32.0	0/24/12/71	110	0.0/21.8/10.9/64.5	YIL011W:c.[639_640delCAinsTGCA];[639_640delCAinsAT];[639_640delCAinsAA];[=]	YIL011W:p.[Ser213fs];[Ser213_Lys214delinsSer*];[=];[=]	Yes
